# Supplementary material for: Prenatal Sonographic Features of Noonan Syndrome: Case Series and Literature Review
Source: J Clin Med. 2024 Sep 26;13(19):5735. doi: 10.3390/jcm13195735 (PMC11476750; doi:10.3390/jcm13195735)
Supplement: Supplementary file 1 [file jcm-13-05735-s001.zip]

Archive with 1 entries (1 files):
- jcm-3198439-supplementary.xlsx
