# Supplementary material for: Prenatal Sonographic Features of Noonan Syndrome: Case Series and Literature Review
Source: J Clin Med. 2024 Sep 26;13(19):5735. doi: 10.3390/jcm13195735 (PMC11476750; doi:10.3390/jcm13195735)
Supplement: Supplementary file 1 [file jcm-13-05735-s001.zip › jcm-3198439-supplementary.xlsx]

## Sheet: review
SN	Authors	MA	GA	GA1	GA2	GA3	FTM	TNT	TM	CH	TNF	Cardiac	Cardiac1	Cardiac2	Cardiac3	Hydrops	P_effusion	Skin edema	Ascites	Peri_eff	AF	Limb	LGA	SUA	Pyelecasis	Hypertel	Low ear	Bossing	CNS	AbsentDV	Others	Note	Cardiac	Others	Karyotype	Def_Dx	del_GA
1	Newman et al (1). (1984)				26				88	1		10			CoA	1																	CoA, VSD	Turner, low-set ear	M	Typical NS		IUFD
2	Rahmani et al (2) (1986)	32			28				88	1		7									1	1	1								club feet			NF, CH, club feet, cryptorchidism	M	Typical NS	38	3740
3	Brown (3) (1986)									0		1				1																				Typical NS
4	Bawle et al (4) (1986) _1				28				88	0		10			AS	1	1	1			1											PS, VHP		hypertelorism, webbed neck, depressed nasal bridge, low-set ear		Typical NS
5	Bawle et al (4) (1986) _2					32			99	0		99									1											VSD		General edema, flattened nasal bridge, posterior set ears		Typical NS
6	Witt et al (5) (1987) _1					30			99	0		5	2	9							1											HCM		Generalized edema, low-set ear, webbed neck	F	Typical NS
7	Witt et al (5) (1987) _2			14			1	0		1					Mild PV dysplasia																			Redundant skin, SUA	M	Typical NS
8	Witt et al (5) (1987) _3					36			99			5				1					1													short stature, webbed neck, epicantal fold	F	Typical NS
9	Witt et al (5) (1987) _4					30			99			99				1					1											ASD		Diffused skin edema	M	Typical NS
10	Witt et al (5) (1987) _5					33			99			8			CHF						1														M	Typical NS
11	Witt et al (5) (1987) _6					30			99		1	9				1					1											Hypoplasia of all 4 valves		Diffused skin edema, posterior set ears, nuchal redundant skin	M	Typical NS
12	Witt et al (5) (1987) _7					38			99			2				1					1														F	Typical NS
13	Benacerraf et al (6) (1989) _1			13			1	0		1		2			TOF						2													Webbed neck, widely spaced nipples, high arched palate	M	Typical NS
14	Benacerraf et al (6) (1989) _2				20				88	1		10			AS																			Webbed neck, widely spaced nipples, cleft palate	M	Typical NS
15	Benacerraf et al (6) (1989) _3				27				88	1		3				1					1													Severe hydrops		Typical NS
16	Benacerraf et al (6) (1989) _4					29			99	1		99				1																				Typical NS
17	Izquierdo et al (7) (1990)	19				29			99	1		8				1																			F	Typical NS	39	3140
18	Sonneson et al (8) (1992)				23				88	1		4			ASD primum																		primum ASD, LV concentric hypertrophy, thickened mitral valve			Typical NS
19	Hyett et al (9) (1997)			13			1	1																									Mild PS			Typical NS
20	Nisbet et al (10) (1999) _1	23			27				88	1		8									1	1											CMP, PDA	low-set ears, widely spaced nipples, edama		Typical NS	27	1380
21	Nisbet et al (10) (1999) _2	27			18				88	1		4									1	1		1	1								PS			Typical NS
22	Nisbet et al (10) (1999) _3	38			20				88	2	1	8									1	1		1									CMP			Typical NS	38	2850
23	Nisbet et al (10) (1999) _4	23			20				88			2	4	8		1					1													duplex kidney, webbed neck, pleural effusion		Typical NS	32
24	Nisbet et al (10) (1999) _5	34				31			99			4				1	1				1				1								CoA, CMP	Ureteral stenosis, hydropnephrosis, hypertelorism, low-set ears		Typical NS	34	2997 g
25	Nisbet et al (10) (1999) _6	24				32			99			4					1																	Features of NS		Typical NS	38
26	Achiron et al (11) (2000) _1					31			99			6				1		1							1								AV canal	Features of NS		Typical NS
27	Achiron et al (11) (2000) _2			13			1	1		1		99				1					1												PS	Features of NS		Typical NS
28	Achiron et al (11) (2000) _3				24				88			9				1					1												Thickened PV	Features of NS		Typical NS
29	Achiron et al (11) (2000) _4				20				88			99						1			1												CMP	Features of NS		Typical NS
30	Menashe et al (12) (2002) _1				20				88			99																					CMP	Features of NS		Typical NS
31	Menashe et al (12) (2002) _2				20				88			8																					PS	Features of NS		Typical NS
32	Menashe et al (12) (2002) _3				21				88			99																					PS	short stature, mild mental retardatin		Typical NS
33	Menashe et al (12) (2002) _4					33			99			4	8	10	AS																		confirmed	Features of NS		Typical NS
34	Ragavan et al (13) (2005)	27			20				88			4					1								1									Features of NS		Typical NS	34	2950 g
35	Schlüter et al (14) (2005)	32			23				88	1		4				1																		Features of NS	F	PTPN11	33	900 g
36	Lee et al (15) (2009) _1	22			23				88			5				1	1		1																	PTPN11
37	Lee et al (15) (2009) _2	33								1											2															PTPN11
38	Lee et al (15) (2009) _3	30		10.6			1	0		1																										PTPN11
39	Lee et al (15) (2009) _4	38		12			1	0	88	1						1	1		1																	PTPN11		IUFD
40	Lee et al (15) (2009) _5				23				88	1		8														1	1				webbed neck, micrognathia					PTPN11
41	Lee et al (15) (2009) _6				18				88	1																										PTPN11
42	Lee et al (15) (2009) _7	40			16.4				88	1																										PTPN11
43	Lee et al (15) (2009) _8	36			16.4				88	1		2			TOF										1				1		Ventriculomegaly					PTPN11
44	Lee et al (15) (2009) _9	39		12.7			1	0		1																										PTPN11
45	Lee et al (15) (2009) _10	34			18				88	1		2																			renal agenesis					PTPN11
46	Lee et al (15) (2009) _11	42			17				88						Dilated left atrium	1																				PTPN11
47	Lee et al (15) (2009) _12	26		15.1			1	1																												PTPN11
48	González-Huerta et al (16) (2010)	38			24				88		1	0				1		1			1					1		1			brachycephaly				F	PTPN11	Term	2100 g	Inherited
49	Bakker et al (17) (2011) _1	24	20		23			1	88	1	1	0				1					1 (36 wk)	0				1	1				broad nose	NT 9.6	Poly-valvular disease			PTPN11	36	Survive	De Novo
50	Bakker et al (17) (2011) _2	28			20			1	88	0	1	2			TR					1		0			1		1	1	1		mild ventriculomegaly	NT 4.4	LV hypertrophy, VSD			RAF1	22	TOP	De Novo
51	Bakker et al (17) (2011) _3	33			20			1	88	1	0	2									1 (28 wk)	0										NT 6.0				PTPN11	39	Survive	De Novo
52	Baldassarre et al (18) (2011) _1							1	88			1					1				1											ASD				PTPN11
53	Baldassarre et al (18) (2011) _2							1	88												1				1											PTPN11
54	Baldassarre et al (18) (2011) _3							1	88								1				1								1		4V dilate					PTPN11
55	Baldassarre et al (18) (2011) _4								88								1				1															PTPN11
56	Baldassarre et al (18) (2011) _5							0	88								1				1															PTPN11
57	Baldassarre et al (18) (2011) _6							1	88			1			Lt SVC						1															BRAF
58	Baldassarre et al (18) (2011) _7								88												1				1											BRAF
59	Baldassarre et al (18) (2011) _8							0	88												1										IUGR					SOS1
60	Baldassarre et al (18) (2011) _9							1	88			2				1	1				1															SHOC2
61	Baldassarre et al (18) (2011) _10							1	88			1			Lt SVC, TR																					Typical NS
62	Hoban et al (19) (2012)	32				32			99			4									1		1											Features of NS		SHOC2
63	Schulz et al (20) (2012)	32			18				88	1		4	10		HLHS	1								1											M	RAF1		TOP
64	Zhen et al (21) (2016)	27		14			1	1														1										NT3.6 mm				PTPN11	18	TOP	De Novo
65	Newman et al (22) (2017)	29				34			99	1		4																		1				Features of NS		PTPN11	34	survive
66	Han et al (23) (2020)	26			22			1	88			5	11	7							1	1										NT6.28 mm		Features of NS	F	RAF1	22	TOP	De Novo
67	Malniece et al (24) (2020) _1	37				35		1	99	1						1					1				1							NT12 mm		Features of NS	F	PTPN11	35	Survive	De Novo
68	Malniece et al (24) (2020) _2	31			16			1	88	1						1					1										Hepatomegaly, echogenic bowel	NT17.2 mm		Features of NS		PTPN11	16	TOP	De Novo
69	Gentile et al (25) (2021)	36			17			1	88	1	1														1	1		1			DJLS	NT 12 mm				SOS2	17	TOP
70	Mastromoro et al (26) (2021)	37			21				88			8	4																1		external hydrocephalus, mega-cysterna magna					PTPN11	27	TOP	De Novo
71	Beltrami et al (27) (2022)						1	1	99							1							1	1	1											NRAS	39	Survive	De Novo
72	Lamouroux et al (28) (2022) _1				18		1	1	88							1					1		1												F	PTPN11	30	IUFD	Inherited
73	Lamouroux et al (28) (2022) _2				18		1	1	88		1	4				1					1		1												M	PTPN11	28	IUFD	Inherited
74	Lamouroux et al (28) (2022) _3				18		1	0	88			4									1	1					1								M	PTPN11	30	IUFD	Inherited
75	Lamouroux et al (28) (2022) _4				18		1	1	88												1														F	PTPN11	24	IUFD	Inherited
76	Lamouroux et al (28) (2022) _5				18		1	1	88		1					1									1										M	PTPN11	27	IUFD
77	Lamouroux et al (28) (2022) _6				18		1	1	88		1					1					1		1		1	1	1	1			flat face				M	PTPN11	26	IUFD	De Novo
78	Lamouroux et al {Lamouroux, 2022 #3 (2022) _7				18		1	1	88		1					1	1				1	1					1								F	PTPN11	26	TOP	De Novo
79	Lamouroux et al {Lamouroux, 2022 #3} (2022) _8				18		1	1	88		1					1	1																		F	PTPN11	22	TOP	De Novo
80	Lamouroux et al (28) (2022)_9				18		1	0	88			4																	1						F	PTPN11	36	TOP	De Novo
81	Lamouroux et al (28) (2022)_10				18		1	1	88		1						1																		M	PTPN11	23	TOP	De Novo
82	Lamouroux et al (28)(2022)_11				18		1	1	88		1	1				1									1				1						M	PTPN11	16	TOP	De Novo
83	Lamouroux et al (28)(2022)_12				18		1	0	88		1	1				1																			M	PTPN11	20	TOP	De Novo
84	Lamouroux et al (28)(2022)_13				18		1	1	88		1	4				1					1							1							M	RIT1	30	IUFD	De Novo
85	Lamouroux et al (28)(2022)_14				18		1	1	88		1					1					1														M	RIT1	32	TOP	De Novo
86	Lamouroux et al (28)(2022)_15				18		1	1	88		1					1																			F	NRAS	21	TOP
87	Lamouroux et al (28)(2022)_16				18		1	1	88		1										1	1													M	RAF1	29	TOP	De Novo
88	Qiu et al (29) (2022)	36		14			1			1					Small aortic valve	1										1						TOP				RIT1	23	missense	De Novo
89	Jian et al (30) (2023)			12			1	1																								MCDA, Hypoplastic ear, TOP				LZTR1	13
90	Yu et al (31) (2023)_1	30						1	99	0		4	11																			88: normal		Features of NS	M	LZTR1	39
91	Yu et al (31) (2023)_2	23						1	88			4	11																			88: normal		Features of NS	M	LZTR1	40
92	Yu et al (31) (2023) _3	25		14			1	0		1						1																PND_ES			F	LZTR1	15	TOP
93	Tangshewinsirikul_1	41			20			1	88	1	1	5			ASD primum, small LV & AoA	1	1	1	1		1				1					1	Double collecting system	NT 8.6 mm		Features of NS	F	PTPN11	30	1760	De Novo	Die d21
94	Tangshewinsirikul_2	37			18	28			88		1	8	2	4	TOF										1						Strawberry head shape			Features of NS, Isolated thrombocytopenia	M	PTPN11	Term	2770		Die 11m
95	Tangshewinsirikul_3	39	17		20			1	88	1	1	2											1									NT11.2 mm	bicuspid AV, LVH ? HCM		M	BRAF		3580	De Novo	Die 10m	CFC syndrome
96	Tangshewinsirikul_4	29	17	13	24		1	1	88	1	1	5	4		RtAoA	1	1	1	1		1		1							1	Portosystemic shunt	NT 7.4mm	subvalvular AS	Features of NS	F	RIT1	35	3130		Die 1 m
97	Tangshewinsirikul_5	31	17	13	21		1	1	88	1	1		2		LtSVC					1													RVH	Features of NS	M	LZTR1	40	3215	De Novo	Survive
98	Tangshewinsirikul_6					32			99	1	1				CoA	1	1	1		1			1	1									severe CoA	Thrombocytopenia	F	KRAS	Preterm		De Novo	Die d20
99	Tangshewinsirikul_7		10	20	23				88	1		2	8		DORV																Duodenal atresia					Typical NS	33			Die 2.5y
100	Tangshewinsirikul_8		18	19	24				88			4	8							1	1				1						Abnormal head shape			web neck, cubitus valgus, wide shield chest, low hair line		Typical NS	32	1450			Maternal death
101	Tangshewinsirikul_9				18	32		1	88		1	99				1	1	1	1		1		1										ASD, VSD, hypertelorism, lymphangiectasia both lungs	low set ear, down slant pf, PPHN, bilat chylothorax	M	PTPN11
102	Tangshewinsirikul_10			10.9			1	1	88	1	1	5									1									1			HCM		M	Typical NS	32	2328		Die d11	CS
103	CMU_1	30		14	27		1	0	88	1	1	5	4			1	1	1	1															Features of NS	M	Typical NS
104	CMU_2	28		12	18		1	0	88			4								1		1		1										Features of NS	F	PTPN11
105	CMU_3	38		13	21		1	1	88	1	1	10			CoA			1							1	1			1	1			Portosystemic shunt, ventriculomegaly	Features of NS	M	Typical NS

## Sheet: References
1	Newman DE, Cooperberg PL. Genetics of sonographically detected intrauterine fetal cystic hygromas. J Can Assoc Radiol. 1984;35(1):77-9.
2	Rahmani MR, Fong KW, Connor TP. The varied sonographic appearance of cystic hygromas in utero. J Ultrasound Med. 1986;5(3):165-8.
3	Brown BS. The ultrasonographic features of nonimmune hydrops fetalis: a study of 30 successive patients. Can Assoc Radiol J. 1986;37(3):164-8.
4	Bawle EV, Black V. Nonimmune hydrops fetalis in Noonan's syndrome. Am J Dis Child. 1986;140(8):758-60.
5	Witt DR, Hoyme HE, Zonana J, Manchester DK, Fryns JP, Stevenson JG, et al. Lymphedema in Noonan syndrome: clues to pathogenesis and prenatal diagnosis and review of the literature. Am J Med Genet. 1987;27(4):841-56.
6	Benacerraf BR, Greene MF, Holmes LB. The prenatal sonographic features of Noonan's syndrome. J Ultrasound Med. 1989;8(2):59-63.
7	Izquierdo L, Kushnir O, Sanchez D, Curet L, Olney P, Sarto GE, et al. Prenatal diagnosis of Noonan's syndrome in a female infant with spontaneous resolution of cystic hygroma and hydrops. West J Med. 1990;152(4):418-21.
8	Sonesson SE, Fouron JC, Lessard M. Intrauterine diagnosis and evolution of a cardiomyopathy in a fetus with Noonan's syndrome. Acta Paediatr. 1992;81(4):368-70.
9	Hyett JA, Perdu M, Sharland GK, Snijders RS, Nicolaides KH. Increased nuchal translucency at 10-14 weeks of gestation as a marker for major cardiac defects. Ultrasound Obstet Gynecol. 1997;10(4):242-6.
10	Nisbet DL, Griffin DR, Chitty LS. Prenatal features of Noonan syndrome. Prenat Diagn. 1999;19(7):642-7.
11	Achiron R, Heggesh J, Grisaru D, Goldman B, Lipitz S, Yagel S, et al. Noonan syndrome: a cryptic condition in early gestation. Am J Med Genet. 2000;92(3):159-65.
12	Menashe M, Arbel R, Raveh D, Achiron R, Yagel S. Poor prenatal detection rate of cardiac anomalies in Noonan syndrome. Ultrasound Obstet Gynecol. 2002;19(1):51-5.
13	Ragavan M, Vause S. Prenatal diagnosis of Noonan's syndrome: a case report. J Obstet Gynaecol. 2005;25(3):305-6.
14	Schlüter G, Steckel M, Schiffmann H, Harms K, Viereck V, Emons G, et al. Prenatal DNA diagnosis of Noonan syndrome in a fetus with massive hygroma colli, pleural effusion and ascites. Prenat Diagn. 2005;25(7):574-6.
15	Lee KA, Williams B, Roza K, Ferguson H, David K, Eddleman K, et al. PTPN11 analysis for the prenatal diagnosis of Noonan syndrome in fetuses with abnormal ultrasound findings. Clin Genet. 2009;75(2):190-4.
16	González-Huerta NC, Valdés-Miranda JM, Pérez-Cabrera A, Pacheco-Cuellar G, González-Huerta LM, Cuevas-Covarrubias SA. Noonan syndrome: prenatal diagnosis in a woman carrying a PTPN11 gene mutation. J Matern Fetal Neonatal Med. 2010;23(7):688-91.
17	Bakker M, Pajkrt E, Mathijssen IB, Bilardo CM. Targeted ultrasound examination and DNA testing for Noonan syndrome, in fetuses with increased nuchal translucency and normal karyotype. Prenat Diagn. 2011;31(9):833-40.
18	Baldassarre G, Mussa A, Dotta A, Banaudi E, Forzano S, Marinosci A, et al. Prenatal features of Noonan syndrome: prevalence and prognostic value. Prenat Diagn. 2011;31(10):949-54.
19	Hoban R, Roberts AE, Demmer L, Jethva R, Shephard B. Noonan syndrome due to a SHOC2 mutation presenting with fetal distress and fatal hypertrophic cardiomyopathy in a premature infant. Am J Med Genet A. 2012;158a(6):1411-3.
20	Schulz S, Fröber R, Kraus C, Schneider U. Prenatal diagnosis of hypoplastic left heart syndrome associated with Noonan Syndrome and de novo RAF1 mutation. Prenat Diagn. 2012;32(10):1016-8.
21	Zhen L, Zhang Y, Li DZ. Prenatal DNA diagnosis of Noonan syndrome in a fetus with increased nuchal translucency using next-generation sequencing. Eur J Obstet Gynecol Reprod Biol. 2016;201:229-30.
22	Newman CL, Wanner MR, Brown BP. Prenatal and Postnatal Sonographic Confirmation of Congenital Absence of the Ductus Venosus in a Child with Noonan Syndrome. Case Rep Radiol. 2017;2017:3068178.
23	Han J, Zhen L, Tang XW, Xu LL, Li DZ. Early prenatal detection of hypertrophic cardiomyopathy in Noonan syndrome: A case to remember. Congenit Anom (Kyoto). 2020;60(2):68-70.
24	Malniece I, Grasmane A, Inashkina I, Stavusis J, Kreile M, Miklasevics E, et al. The Fetal Phenotype of Noonan Syndrome Caused by Severe, Cancer-Related PTPN11 Variants. Am J Case Rep. 2020;21:e922468.
25	Gentile M, Fanelli T, Lepri FR, Gentile A, Orsini P, Volpe P, et al. First prenatal case of Noonan syndrome with SOS2 mutation: Implications of early diagnosis for genetic counseling. Am J Med Genet A. 2021;185(6):1897-902.
26	Mastromoro G, De Luca A, Marchionni E, Spagnuolo A, Ventriglia F, Manganaro L, et al. External hydrocephalus as a prenatal feature of noonan syndrome. Ann Hum Genet. 2021;85(6):249-52.
27	Beltrami B, Cerasani J, Consales A, Villa R, Resta N, Loconte DC, et al. Prenatal overgrowth and polydramnios: Would you think about Noonan syndrome? Clin Case Rep. 2022;10(8):e6256.
28	Lamouroux A, Dauge C, Wells C, Mousty E, Pinson L, Cavé H, et al. Extending the prenatal Noonan's phenotype by review of ultrasound and autopsy data. Prenat Diagn. 2022;42(5):574-82.
29	Qiu Z, Chang WT, Chou YC, Wen KC, Ziying Y, Yuen K, et al. Prenatal case of RIT1 mutation associated Noonan syndrome by whole exome sequencing (WES) and review of the literature. Taiwan J Obstet Gynecol. 2022;61(3):535-8.
30	Jian W, Yuan H, Liu Y, Sun J, Chen F, Li Y, et al. Prenatal diagnosis of Noonan syndrome in a set of monozygotic twins- a case report. BMC Pregnancy Childbirth. 2023;23(1):10.
31	Yu QX, Zhen L, Lin XM, Wen YJ, Li DZ. Prenatal diagnosis of autosomal recessive Noonan syndrome associated with biallelic LZTR1 variants presented with thick nuchal translucency and cardiac abnormalities. Prenat Diagn. 2023.

## Sheet: code
	TM	TNT	CH	Cardiac	Hydrops	Cardiomeg	AF	IUFD	Limb	Others	Note	Cardiac	Others	Karyotype				WES
	99=3rd TS		1=cystic hygroma	0=No	1=Hydrops		1=Polyhydramnios		1=Short femur
	88=2nd TS		2=Nuchal fold	1=Yes, Not defined	2=Pleural effusion		2=Oligohydramnios
	77=1st TS			2=VSD	3=Skin edema
				3=LR disproportion	4=Ascites
				4=Ventricular/IVS hypertrophy	5=Pericardial effusion
				5=HCM
				6=AV canal
				7=Cardiomegaly
				8=PS
				10=HPLH
				9=Valve dysplasia
				10=AS
				99=postnatal Dx
